# Supplementary material for: High-throughput 3D spheroid screens identify microRNA sensitizers for improved thermoradiotherapy in locally advanced cancers
Source: Mol Ther Nucleic Acids. 2025 Mar 5;36(2):102500. doi: 10.1016/j.omtn.2025.102500 (PMC11979520; doi:10.1016/j.omtn.2025.102500)
Supplement: Table S1. Overview of miRNAs selected for the discovery screen, validation screen, and subsequent functional validation, including obtained relative effect sizes — FDR, false discovery rate. [file mmc2.xlsx]

## Sheet: Blad1
	Discovery screen			Validation screen
miRNA	Relative effect size	FDR	Selected for validation screen	Relative effect size	P value (bonf. corrected)	Selected for functional validation
hsa-miR-29b-3p	-0.569	0.004	Yes	0.054	1
hsa-miR-199a-3p	-0.52	0.007	Yes	0.169	0.481
hsa-miR-582-3p	-0.425	0.009	Yes	-0.287	0.583
hsa-miR-486-3p	-0.423	0.012	Yes	-0.283	0.884
hsa-miR-584-5p	-0.315	0.014	Yes	-0.173	1
hsa-miR-181d-5p	-0.299	0.016	Yes	-0.299	0.008
hsa-miR-4484	-0.368	0.019	Yes	-0.151	1
hsa-miR-330-5p	-0.273	0.021	Yes	-0.42	0.001
hsa-miR-221-3p	-0.264	0.022	Yes	-0.318	0.016	Yes
hsa-miR-107	-0.272	0.024	Yes	-0.109	1
hsa-miR-92a-1-5p	-0.297	0.026	Yes	-0.377	0
hsa-miR-328-3p	-0.231	0.028	Yes	-0.172	0.528
hsa-miR-181a-5p	-0.237	0.03	Yes	-0.512	0
hsa-miR-497-5p	-0.258	0.032	Yes	-0.459	0
hsa-miR-193b-5p	-0.227	0.034	Yes	-0.217	0.453
hsa-miR-197-3p	-0.338	0.036	Yes	-0.129	1
hsa-miR-195-5p	-0.214	0.037	Yes	-0.434	0
hsa-miR-375	-0.234	0.039	Yes	-0.447	0
hsa-miR-4429	-0.193	0.04	Yes	-0.172	1
hsa-miR-3158-3p	-0.221	0.042	Yes	-0.259	0.099
hsa-miR-181c-5p	-0.208	0.044	Yes	-0.664	0	Yes
hsa-miR-16-5p	-0.213	0.045	Yes	-0.788	0	Yes
hsa-miR-424-5p	-0.195	0.047	Yes	-0.31	0.162
hsa-miR-506-3p	-0.194	0.048	Yes	-0.299	0.174
hsa-miR-1261	-0.182	0.05	Yes	0.165	0.35
hsa-miR-193a-3p	-0.228	0.051	Yes	-0.486	0
hsa-miR-326	-0.224	0.053	Yes	-0.153	0.695
hsa-miR-330-3p	-0.166	0.055	Yes	-0.008	1
hsa-miR-224-3p	-0.232	0.056	Yes	-1.491	0	Yes
hsa-miR-192-5p	-0.187	0.058	Yes	-0.069	1
hsa-miR-542-3p	-0.207	0.06	Yes	-0.267	0.232
hsa-miR-362-5p	-0.169	0.061	Yes	0.134	1
hsa-miR-214	-0.158	0.063	Yes	0.033	1
hsa-miR-106b-3p	-0.15	0.065	Yes	-0.296	0.002
hsa-miR-27a-5p	-0.175	0.066	Yes	-0.645	0	Yes
hsa-miR-92b-3p	-0.149	0.068	Yes	0.046	1
hsa-miR-148a-5p	-0.15	0.07	Yes	-0.122	1
hsa-miR-361-5p	-0.147	0.071	Yes	-0.004	1
hsa-miR-22-5p	-0.151	0.073	Yes	-0.439	0
hsa-miR-25-3p	-0.155	0.074	Yes	0.094	1
hsa-miR-142-3p	-0.143	0.076	Yes	-0.189	0.483
hsa-miR-222-5p	-0.143	0.078	Yes	-0.029	1
hsa-miR-1293	-0.218	0.079	Yes	-0.902	0	Yes
hsa-miR-376c-3p	-0.136	0.081	Yes	0.009	1
hsa-miR-574-5p	-0.128	0.082	Yes	-0.018	1
hsa-miR-27a-3p	-0.129	0.084	Yes	-0.08	1
hsa-miR-29c-3p	-0.135	0.086	Yes	0.125	1
hsa-miR-210-3p	-0.138	0.088	Yes	-0.101	1
hsa-miR-205-3p	-0.125	0.089	Yes	-0.206	0.397
hsa-miR-664a-5p	-0.133	0.091	Yes	-0.182	0.349
hsa-miR-196a-5p	-0.126	0.093	Yes	-0.044	1
hsa-miR-3940-3p	-0.129	0.094	Yes	-0.038	1
hsa-miR-455-5p	-0.122	0.096	Yes	-0.37	0.002
hsa-miR-132-5p	-0.134	0.097	Yes	-0.267	0.164
hsa-miR-101-3p	-0.11	0.099	Yes	-0.068	1
hsa-miR-23a-3p	-0.009	0.266	Yes ("control miRNA")
hsa-miR-3614-5p	-0.009	0.267	Yes ("control miRNA")
hsa-miR-23b-3p	-0.009	0.269	Yes ("control miRNA")
hsa-miR-200a-5p	-0.009	0.27	Yes ("control miRNA")
hsa-miR-382-5p	-0.006	0.275	Yes ("control miRNA")
hsa-miR-3648	0	0.285	Yes ("control miRNA")
hsa-miR-23b-5p	0.001	0.286	Yes ("control miRNA")
hsa-miR-15a-3p	0.001	0.287	Yes ("control miRNA")
hsa-miR-193a-5p	0.002	0.29	Yes ("control miRNA")
hsa-miR-3178	0.005	0.298	Yes ("control miRNA")
hsa-miR-625-3p	0.006	0.299	Yes ("control miRNA")
hsa-miR-140-3p	0.008	0.302	Yes ("control miRNA")
hsa-miR-3929	0.008	0.303	Yes ("control miRNA")
hsa-let-7b-3p	-0.114	0.1
hsa-miR-550a-5p	-0.127	0.102
hsa-miR-671-3p	-0.108	0.104
hsa-miR-4455	-0.114	0.105
hsa-miR-93-3p	-0.11	0.107
hsa-miR-135b-3p	-0.13	0.108
hsa-miR-378g	-0.115	0.11
hsa-miR-708-5p	-0.116	0.111
hsa-miR-185-5p	-0.123	0.113
hsa-miR-215-3p	-0.098	0.115
hsa-miR-200a-3p	-0.095	0.116
hsa-miR-151a-5p	-0.095	0.118
hsa-miR-5100	-0.092	0.12
hsa-miR-181b-5p	-0.095	0.121
hsa-miR-320b	-0.091	0.125
hsa-miR-7704	-0.096	0.126
hsa-miR-340-5p	-0.084	0.128
hsa-miR-1296-5p	-0.084	0.129
hsa-miR-30e-3p	-0.089	0.131
hsa-miR-1266	-0.097	0.132
hsa-miR-183-3p	-0.092	0.134
hsa-miR-181a-2-3p	-0.083	0.135
hsa-miR-423-5p	-0.081	0.137
hsa-miR-1303	-0.083	0.138
hsa-miR-135b-5p	-0.093	0.14
hsa-miR-128-3p	-0.079	0.141
hsa-miR-491	-0.126	0.142
hsa-miR-744-5p	-0.083	0.144
hsa-miR-15a-5p	-0.09	0.145
hsa-miR-15b-5p	-0.091	0.146
hsa-miR-1275	-0.096	0.148
hsa-miR-100-5p	-0.079	0.149
hsa-miR-532-3p	-0.087	0.15
hsa-miR-1180-3p	-0.074	0.152
hsa-miR-379-5p	-0.075	0.153
hsa-miR-486-5p	-0.074	0.154
hsa-miR-10b-3p	-0.077	0.156
hsa-miR-582-5p	-0.067	0.157
hsa-miR-221-5p	-0.074	0.159
hsa-miR-3176	-0.066	0.16
hsa-miR-3138	-0.069	0.161
hsa-miR-106b-5p	-0.065	0.163
hsa-miR-363-3p	-0.063	0.164
hsa-miR-99b-3p	-0.064	0.166
hsa-miR-140-5p	-0.065	0.167
hsa-miR-99a-5p	-0.06	0.169
hsa-miR-182-5p	-0.06	0.17
hsa-miR-598-3p	-0.056	0.171
hsa-miR-329-3p	-0.056	0.173
hsa-miR-378i	-0.057	0.174
hsa-miR-1307-3p	-0.062	0.176
hsa-miR-877-5p	-0.057	0.177
hsa-miR-203a	-0.06	0.179
hsa-miR-342-3p	-0.056	0.18
hsa-miR-103a-2-5p	-0.07	0.181
hsa-miR-143-3p	-0.051	0.183
hsa-miR-33b-3p	-0.057	0.184
hsa-miR-193b-3p	-0.069	0.185
hsa-miR-28-5p	-0.058	0.187
hsa-miR-365a-3p	-0.051	0.188
hsa-miR-106a-5p	-0.057	0.189
hsa-miR-151a-3p	-0.057	0.191
hsa-miR-671-5p	-0.055	0.192
hsa-miR-3168	-0.057	0.193
hsa-miR-503-5p	-0.048	0.195
hsa-miR-619-5p	-0.047	0.196
hsa-miR-331-5p	-0.045	0.197
hsa-miR-320d	-0.049	0.198
hsa-miR-362-3p	-0.045	0.2
hsa-miR-3609	-0.044	0.201
hsa-miR-144-3p	-0.044	0.202
hsa-miR-30a-3p	-0.045	0.204
hsa-miR-874-3p	-0.042	0.205
hsa-miR-200b-5p	-0.046	0.206
hsa-let-7d-3p	-0.044	0.207
hsa-miR-548o-3p	-0.053	0.208
hsa-miR-7975	-0.044	0.21
hsa-miR-628-3p	-0.041	0.211
hsa-miR-34c-3p	-0.043	0.212
hsa-miR-4326	-0.041	0.213
hsa-miR-589-5p	-0.042	0.215
hsa-miR-372	-0.038	0.216
hsa-miR-1301-3p	-0.044	0.217
hsa-miR-92a-3p	-0.035	0.218
hsa-miR-34c-5p	-0.039	0.22
hsa-miR-544	-0.037	0.221
hsa-miR-708-3p	-0.034	0.222
hsa-miR-425-5p	-0.032	0.223
hsa-miR-378a-3p	-0.033	0.224
hsa-miR-6724-5p	-0.037	0.226
hsa-miR-891a-5p	-0.03	0.227
hsa-miR-425-3p	-0.03	0.228
hsa-miR-126-3p	-0.03	0.229
hsa-miR-21-3p	-0.031	0.23
hsa-miR-99b-5p	-0.031	0.232
hsa-miR-126-5p	-0.029	0.233
hsa-miR-203b-3p	-0.03	0.234
hsa-miR-378c	-0.029	0.235
hsa-miR-4531	-0.025	0.236
hsa-miR-27b-3p	-0.023	0.238
hsa-miR-222-3p	-0.024	0.239
hsa-miR-1290	-0.023	0.24
hsa-miR-532-5p	-0.024	0.241
hsa-miR-4451	-0.022	0.242
hsa-miR-151b	-0.022	0.244
hsa-miR-17-5p	-0.021	0.245
hsa-let-7a-3p	-0.019	0.246
hsa-miR-1260b	-0.02	0.247
hsa-miR-130b-5p	-0.018	0.249
hsa-miR-378d	-0.017	0.25
hsa-miR-124-3p	-0.019	0.251
hsa-miR-191-5p	-0.017	0.252
hsa-miR-30e-5p	-0.016	0.254
hsa-miR-663a	-0.014	0.255
hsa-miR-3613-5p	-0.016	0.256
hsa-miR-184	-0.015	0.257
hsa-miR-505-3p	-0.016	0.258
hsa-miR-500a-3p	-0.012	0.26
hsa-miR-1268a	-0.014	0.261
hsa-miR-374a-3p	-0.012	0.262
hsa-miR-3934-5p	-0.011	0.263
hsa-miR-223-3p	-0.011	0.264
hsa-miR-7977	-0.008	0.268
hsa-miR-20a-5p	-0.007	0.271
hsa-miR-16-2-3p	-0.006	0.273
hsa-miR-4485-5p	-0.007	0.274
hsa-miR-411-5p	-0.006	0.276
hsa-miR-30a-5p	-0.006	0.277
hsa-miR-28-3p	-0.007	0.278
hsa-miR-484	-0.006	0.28
hsa-miR-155-5p	-0.006	0.281
hsa-miR-30d-3p	-0.005	0.282
hsa-miR-1268b	-0.003	0.283
hsa-miR-1270	-0.003	0.284
hsa-miR-589-3p	0.002	0.289
hsa-miR-129-5p	0.002	0.291
hsa-miR-132-3p	0.004	0.292
hsa-miR-4454	0.004	0.293
hsa-miR-148a-3p	0.004	0.294
hsa-miR-5701	0.004	0.296
hsa-miR-1291	0.005	0.297
hsa-miR-421	0.006	0.3
hsa-miR-1246	0.006	0.301
hsa-miR-3615	0.009	0.305
hsa-miR-30b-5p	0.009	0.306
hsa-miR-4521	0.011	0.307
hsa-miR-145-5p	0.011	0.308
hsa-miR-22-3p	0.012	0.309
hsa-miR-1292-5p	0.012	0.31
hsa-miR-130a-3p	0.013	0.311
hsa-miR-339-3p	0.013	0.312
hsa-miR-103a-3p	0.013	0.314
hsa-miR-512-5p	0.014	0.315
hsa-miR-3065-5p	0.015	0.316
hsa-miR-186-5p	0.015	0.317
hsa-miR-2355-3p	0.016	0.318
hsa-miR-194-5p	0.016	0.319
hsa-miR-941	0.016	0.32
hsa-miR-873-5p	0.016	0.321
hsa-miR-1248	0.017	0.322
hsa-miR-629-5p	0.017	0.323
hsa-miR-96-5p	0.017	0.325
hsa-miR-23a-5p	0.018	0.326
hsa-miR-374a-5p	0.019	0.327
hsa-miR-26b-5p	0.019	0.328
hsa-miR-141-3p	0.02	0.329
hsa-miR-93-5p	0.021	0.33
hsa-miR-4516	0.02	0.331
hsa-miR-4488	0.021	0.332
hsa-miR-125a-3p	0.022	0.333
hsa-miR-1343-3p	0.024	0.334
hsa-miR-3200-3p	0.026	0.335
hsa-miR-2355-5p	0.027	0.336
hsa-miR-24-3p	0.026	0.338
hsa-miR-3182	0.028	0.339
hsa-miR-381-3p	0.028	0.34
hsa-miR-218-5p	0.029	0.341
hsa-miR-630	0.029	0.342
hsa-miR-148b-3p	0.029	0.343
hsa-miR-301a-3p	0.029	0.344
hsa-miR-3960	0.028	0.345
hsa-miR-944	0.031	0.346
hsa-miR-3195	0.031	0.347
hsa-miR-150-5p	0.03	0.349
hsa-miR-320a-3p	0.031	0.35
hsa-miR-10a-3p	0.033	0.351
hsa-miR-452-5p	0.031	0.352
hsa-miR-4286	0.035	0.353
hsa-miR-32-5p	0.034	0.354
hsa-miR-500a-5p	0.035	0.355
hsa-miR-6510-3p	0.035	0.356
hsa-miR-24-2-5p	0.036	0.357
hsa-miR-374b-5p	0.036	0.358
hsa-miR-144-5p	0.038	0.359
hsa-miR-7-5p	0.04	0.36
hsa-miR-9-5p	0.04	0.362
hsa-miR-190a-5p	0.041	0.363
hsa-miR-338-3p	0.038	0.364
hsa-miR-100-3p	0.039	0.365
hsa-miR-1273g-3p	0.039	0.366
hsa-miR-29a-5p	0.04	0.367
hsa-miR-152-3p	0.043	0.368
hsa-miR-25-5p	0.047	0.369
hsa-miR-615-3p	0.044	0.37
hsa-miR-125b-1-3p	0.045	0.371
hsa-miR-24-1-5p	0.046	0.372
hsa-miR-590-5p	0.047	0.373
hsa-miR-98-5p	0.051	0.375
hsa-miR-146b-5p	0.05	0.376
hsa-miR-125b-2-3p	0.049	0.377
hsa-miR-455-3p	0.048	0.378
hsa-miR-9-3p	0.053	0.379
hsa-miR-26a-5p	0.052	0.38
hsa-miR-1260a	0.056	0.381
hsa-miR-196b-5p	0.051	0.382
hsa-miR-29a-3p	0.054	0.383
hsa-miR-212-5p	0.056	0.385
hsa-miR-211-5p	0.056	0.386
hsa-miR-365b-3p	0.055	0.387
hsa-miR-224-5p	0.056	0.388
hsa-miR-548a-5p	0.056	0.389
hsa-miR-324-3p	0.056	0.39
hsa-miR-30c-5p	0.058	0.391
hsa-miR-652-3p	0.059	0.392
hsa-miR-31-3p	0.058	0.393
hsa-miR-320c	0.061	0.394
hsa-miR-4284	0.06	0.396
hsa-miR-127-3p	0.06	0.397
hsa-miR-629-3p	0.064	0.398
hsa-miR-133a	0.064	0.399
hsa-miR-199b-5p	0.063	0.4
hsa-let-7e-3p	0.062	0.401
hsa-miR-2116-3p	0.062	0.402
hsa-miR-95-3p	0.063	0.403
hsa-miR-424-3p	0.065	0.404
hsa-miR-574-3p	0.069	0.405
hsa-miR-1271-5p	0.074	0.407
hsa-miR-92b-5p	0.071	0.408
hsa-miR-10b-5p	0.071	0.409
hsa-miR-494	0.074	0.41
hsa-miR-4485-3p	0.074	0.411
hsa-miR-21-5p	0.076	0.412
hsa-miR-10a-5p	0.077	0.413
hsa-miR-548k	0.077	0.415
hsa-miR-34a-5p	0.078	0.416
hsa-miR-139	0.078	0.417
hsa-miR-181c-3p	0.084	0.418
hsa-miR-378a-5p	0.078	0.419
hsa-miR-365a-5p	0.08	0.42
hsa-miR-769-5p	0.084	0.421
hsa-miR-423-3p	0.082	0.422
hsa-miR-142-5p	0.08	0.424
hsa-miR-361-3p	0.083	0.425
hsa-miR-147b	0.082	0.426
hsa-miR-141-5p	0.083	0.427
hsa-miR-19a-3p	0.083	0.428
hsa-miR-130b-3p	0.089	0.429
hsa-miR-454-3p	0.087	0.43
hsa-miR-339-5p	0.087	0.431
hsa-miR-324-5p	0.091	0.433
hsa-miR-502-3p	0.091	0.434
hsa-miR-17-3p	0.093	0.435
hsa-miR-125b-5p	0.092	0.436
hsa-miR-345-5p	0.089	0.437
hsa-miR-26b-3p	0.094	0.438
hsa-miR-1304-3p	0.092	0.439
hsa-miR-4497	0.095	0.44
hsa-miR-181a-3p	0.094	0.442
hsa-miR-20b	0.096	0.443
hsa-miR-30d-5p	0.098	0.444
hsa-miR-146a-5p	0.1	0.445
hsa-miR-200c-3p	0.101	0.446
hsa-miR-31-5p	0.1	0.447
hsa-miR-18a-5p	0.101	0.448
hsa-miR-223-5p	0.105	0.449
hsa-miR-1307-5p	0.103	0.451
hsa-miR-4443	0.109	0.452
hsa-let-7g-5p	0.105	0.453
hsa-miR-451a	0.11	0.454
hsa-miR-501-3p	0.112	0.455
hsa-let-7a-5p	0.116	0.456
hsa-miR-29c-5p	0.113	0.457
hsa-miR-27b-5p	0.115	0.459
hsa-miR-200b-3p	0.122	0.46
hsa-miR-369-3p	0.12	0.461
hsa-miR-205-5p	0.124	0.462
hsa-miR-149-5p	0.13	0.463
hsa-miR-335-3p	0.126	0.464
hsa-miR-183-5p	0.134	0.466
hsa-miR-500b-5p	0.127	0.467
hsa-miR-30c-2-3p	0.128	0.468
hsa-miR-429	0.137	0.469
hsa-let-7f-5p	0.131	0.47
hsa-let-7b-5p	0.142	0.472
hsa-miR-203a-3p	0.136	0.473
hsa-let-7i-5p	0.145	0.474
hsa-miR-138-5p	0.146	0.475
hsa-miR-335-5p	0.153	0.476
hsa-miR-19b-3p	0.15	0.477
hsa-miR-500b-3p	0.166	0.479
hsa-let-7c-5p	0.16	0.48
hsa-let-7e-5p	0.164	0.481
hsa-miR-499a-5p	0.17	0.482
hsa-let-7d-5p	0.175	0.484
hsa-miR-660-5p	0.175	0.485
hsa-miR-125a-5p	0.209	0.486
hsa-miR-331-3p	0.213	0.487
