# Supplementary material for: High-throughput 3D spheroid screens identify microRNA sensitizers for improved thermoradiotherapy in locally advanced cancers
Source: Mol Ther Nucleic Acids. 2025 Mar 5;36(2):102500. doi: 10.1016/j.omtn.2025.102500 (PMC11979520; doi:10.1016/j.omtn.2025.102500)
Supplement: Table S2. Overview of predicted miRNA targets associated with DNA damage response, excluding targets associated with DNA repair pathways HR and NHEJ — Predicted targets for each miRNA are marked with X. miRNAs with no predicted targets— miR-27a, miR-92a, miR-106b, and miR-3158— are not included in the table. [file mmc3.xlsx]

## Sheet: Blad1
Genes	miR-224	miR-16	miR-1293	miR-181c	miR-497	miR-181a	miR-195	miR-22	miR-330	miR-193a	miR-375	miR-455	miR-181d	miR-221
ABL1				X		X	X		X			X	X	X
AKT1											X
AKT2				X	X	X	X		X				X	X
AKT3		X		X	X	X	X						X
AP3B2														X
APAF1					X		X							X
APC	X	X			X		X
ATF2							X					X		X
ATRIP							X
BAK1									X	X
BBC3		X			X		X							X
BCL2	X	X		X	X	X	X	X					X	X
BCL2L11		X	X	X	X	X	X		X	X	X		X	X
BCL6				X		X				X	X		X
BID		X			X		X
BIK							X
BRCC3								X				X
CASP3	X								X			X		X
CASP8				X		X							X
CCNB1				X		X							X
CCNB3							X
CCND1	X	X			X		X		X	X		X		X
CCND2		X			X		X		X	X	X	X		X
CCND3		X			X		X							X
CCNE1		X			X		X
CCNE2		X			X		X
CCNG2														X
CDC25A		X	X	X	X	X	X						X
CDC25C							X
CDC42		X			X		X
CDK1				X		X							X	X
CDK2														X
CDK4					X		X		X
CDK6		X		X	X	X	X			X		X	X	X
CDKN1A		X			X		X				X
CDKN1B	X			X		X						X	X	X
CDKN2A		X			X		X
CHEK1		X			X		X			X
CLK2									X
CLSPN							X
CRADD							X
CREB1		X		X	X	X							X	X
CTNNB1				X		X				X	X		X	X
CYCS														X
DCLRE1A														X
DVL1		X			X		X
DVL2		X		X		X							X	X
DVL3		X			X		X		X
E2F1				X		X			X				X
ERBB2					X				X		X
ERCC1							X
ERCC4							X
ERCC6							X
FANCA							X							X
FANCD2														X
FANCE							X
FANCI					X		X
FAS				X		X							X
FASLG								X
FEN1										X
FOSL1							X
FOXO3		X	X	X	X	X	X		X	X	X		X	X
FRAT1							X
GADD45G							X
GRB2		X	X		X		X							X
GSK3B	X	X			X		X		X
GTF2H1							X
GTF2H5								X
HERC2							X							X
HMGB1	X			X		X	X				X		X
HUS1							X			X		X		X
IKBKG							X
INSR		X		X	X	X	X	X			X		X
IRS1		X		X	X	X	X				X		X	X
JUN	X			X		X							X
KRAS		X		X	X	X	X		X	X		X	X
LATS1					X		X
LDLR				X		X			X				X	X
LEF1										X
MAP3K1	X									X
MAP3K4		X			X		X			X
MAP3K7		X			X		X				X
MAPK1		X		X	X	X	X		X				X	X
MAPK10	X									X
MAPK8	X	X		X	X	X	X		X	X			X	X
MAPK9		X			X		X
MCM2					X		X			X
MDM2				X		X				X	X		X	X
MDM4														X
MLKL				X		X							X
NABP2														X
NEIL2							X
NFKB1	X	X			X		X
NRAS				X		X			X			X	X
PDK1		X		X	X	X	X		X				X
PIK3C2A		X		X	X	X	X						X
PIK3C2B	X	X			X		X							X
PIK3C3				X		X							X
PIK3CA								X
PIK3CB		X		X		X	X						X
PIK3CG								X
PIK3R1		X		X	X	X	X			X			X	X
PIK3R2		X			X		X
PIK3R3				X		X	X						X
PLAU				X		X	X			X			X
PLK1												X
PMAIP1				X		X				X		X	X
PML							X		X					X
POLE							X
POLE4							X
POLI							X
PPID1					X
PPM1D					X		X							X
PPP2R5C		X		X	X	X	X			X			X
PPP2R5E				X		X	X		X			X	X
PTEN	X			X		X	X			X	X	X	X	X
RAC2							X		X
RAD1				X		X							X	X
RAD23A							X
RAD23B							X
RAD51C							X
RAD9A		X			X		X
RAP1A							X	X
RASSF1							X			X				X
RB1				X		X							X	X
RBL2							X					X
RECQL5							X							X
REV3L							X
RFC1				X		X			X				X
RFWD3					X		X		X
RHOA									X
RIF1					X		X
RNF8					X		X
RRM2B				X		X						X	X	X
SCP2				X		X	X			X	X		X
SESN1		X			X		X
SFN										X
SHC1									X		X
SMAD3		X			X	X	X					X	X
SMAD4		X					X
SMC1A						X	X						X	X
SOD2		X			X		X							X
SOS1	X					X	X	X					X
SOS2		X			X		X							X
SP1					X		X
TCF7L2	X			X		X	X						X	X
TDP1					X			X
TERF2														X
TLK1		X		X	X	X	X						X
TLK2				X		X	X						X
TNFRSF10B		X		X	X	X	X			X		X	X	X
TOP3A					X		X		X
TOPBP1														X
TP53	X											X
TRAF6										X
UBE2D3					X		X					X		X
UNG							X
UPF1					X		X							X
WNT1														X
WNT10B		X		X	X	X	X						X	X
WNT2B							X
WNT3A		X					X
WNT5A	X			X		X	X		X	X			X
WNT5B		X		X	X	X	X						X
WNT7A							X
WNT7B							X			X		X
XPC							X
YAP1							X			X		X		X
